# Supplementary material for: Split luciferase-based assay to detect botulinum neurotoxins using hiPSC-derived motor neurons
Source: Commun Biol. 2023 Jan 30;6:122. doi: 10.1038/s42003-023-04495-w (PMC9886929; doi:10.1038/s42003-023-04495-w)
Supplement: Supplementary file 4 — Supplementary Data 1–16 [file 42003_2023_4495_MOESM4_ESM.xls]

## Sheet: FIGURES - Tableau 1
Supplementary Data 1 = Data FIGURE 1C					Supplementary Data 2 = Data FIGURE 1D
Toxin Concentration	Nano-p25-Nano	Nano-p25-Nano	Nano-p25-Nano		Toxin Concentration	N Nano-VAMP1-C Nano	N Nano-VAMP1-C Nano	N Nano-VAMP1-C Nano	N Nano-VAMP1-C Nano
-9	6,0477	6,8861	7,71		-8	9,37	10,89	3,08	3,81
-10	28,718	27,685	40,61		-9	7,56	9,15	3,74	4,4
-11	80,533	79,96	83,4		-10	8,36	9,11	42,45	45,37
-12	97,28	99,198	97		-11	37,51	38,43	86,27	90,84
-13	101,309	101,31	97,9		-12	74,75	74,52	95,45	97,58
-14	98,97	99,497	100		-13	90,26	93	101	100,8
-15	100	100			-14	96,34	96,44	100	100
					-15	100	100
Supplementary Data 3= Data FIGURE 2B
Toxin Concentration	BoNT/A	BoNT/A	BoNT/A
-9,5	22,06	18,77	19,27
-10	24,37	21,039	21,942
-10,5	35,145	31,666	28,64
-11	39,003	43,86	42,607
-11,5	56,97	53,32	52,6
-12	87,5	80,126	82,113
-17	99	100
Supplementary Data 4 = FIGURE 2C
log10 BoNT [M]	rBoNT/A_Day7	rBoNT/A_Day7	rBoNT/A_Day7	rBoNT/A_Day7	rBoNT/A_Day7	rBoNT/A_Day7	rBoNT/A_Day7	rBoNT/A_Day7	rBoNT/A_Day7	rBoNT/A_Day14-15	rBoNT/A_Day14-15	rBoNT/A_Day14-15	rBoNT/A_Day14-15	rBoNT/A_Day14-15	rBoNT/A_Day14-15	rBoNT/A_Day14-15	rBoNT/A_Day14-15	rBoNT/A_Day14-15
-9	100	100	100	100	100	100	100	100	100	100	100	100		100	100	100	100	100
-9,69897	100	100	100	100	100	100	100	100	100	100	100	100	100	100	100	100	100	100
-10,3979	100	100	100	100	100	100	100	100	100	100	100	100	100	100	100	95,168	90,574
-11,0969	92,8798447	88,3619003	83,5219003	80,7145	100	93,2438	100	100	100	100	80,7145	73,2438	100	100	91,3948135	74,68	66,722	72,39
-11,7959	57,1163712	63,1759377	39,264534	50,2369	52,2045	58,5297		50,559	58,605	60,5369	52,7045	56,5297	85,1508636	35,8021889	35,8938942	56,952	59,466	52,182
-12,4949	19,8358383	7,79090357	12,00247	0	0	8,5287	32,375	38,232	40,207	22,6721	22,0582	28,5287	15,170104	31,9807987	0	19,368	12,595
-13,1938	0	0	0	0	6,27809	4,78658	4,667	2,509	4,273	27,1384	6,27809	4,78658	0	0	0	0	0	5,244
-13,8928	0	0	0	0	0	0	0	0	0	0	0	0	0	0	0	0	0	0
-14,5918	0	0	0	0	0	0	0	0	0	0	0	0	0	0	0	0	0	0
-17	0	0	0	0	0	0	0	0	0	0	0	0	0	0	0	0	0	0
Supplementary Data 5 = Data FIGURE 2E
Control without LTV	In Firefly positive cells
73,99823	58,9246
74,24607	79,05076
63,1282	57,80996
64,64722	59,44544
66,65563	61,94846
66,48979	68,26253
68,09769	59,99739
61,22152	50,52009
	54,64732
Supplementary Data 6 = Data FIGURE 3B
Toxin Concentration	BoNT/A(0)	BoNT/A(0)	BoNT/A(0)	BoNT/A(0)	BoNT/A(0)	BoNT/A(0)	BoNT/A(0)	BoNT/A(0)	BoNT/A(0)	BoNT/A(0)	BoNT/A(0)	BoNT/A(0)	rBoNT/A	rBoNT/A	rBoNT/A	rBoNT/A	rBoNT/A	rBoNT/A	rBoNT/A	rBoNT/A	rBoNT/A	rBoNT/A	rBoNT/A	rBoNT/A	rBoNT/E	rBoNT/E	rBoNT/E	rBoNT/E	rBoNT/E	rBoNT/E	rBoNT/E	rBoNT/E	rBoNT/E	rBoNT/E	rBoNT/E
-9		92,1651	103,6865		100,9532	111,9174	109,742	112,8877	95,5395	72,2313	101,7088	100,9157	22,0775	20,078	16,0501	18,0377	19,3364	20,137	27,8334	37,6248	33,5693	42,4426	30,4506	34,7633	23,7645	16,3393	21,3323	35,1144	33,2495	25,6583	29,172	32,7386	32,4609	31,3865	32,1098
-10		93,8364	103,3557		95,7109	103,7528	106,8006	108,0986	108,3004	81,5919	98,9525	125,4675	20,7822	21,8225	19,4688	20,6371	19,1105	20,168	29,9764	31,0014	29,0678	38,1097	39,4412	38,5864	19,6677	21,4604	22,9384	38,859	30,4371	20,1708	40,9408	24,4419	25,6069	31,7118	25,4337
-11		85,5355	90,154		100,9452	115,4232	93,6293	129,1521	101,5435	83,2971	104,254	103,9125	26,7155	25,4132	27,2456	27,718	25,6558	25,6616	25,4872	34,5732	35,6757	42,8589	46,7403	37,245	24,9826	24,2299	24,6359	41,8342	28,403	22,4028	35,5371	29,479	37,6514	35,4486	27,8652
-12		75,0242	97,171		91,0329	112,7277	105,0288	119,1971	117,0044	92,5477	105,4265	104,4579	37,9061	43,4609	41,5348	42,4411	47,0027	44,0239	42,5364	52,0399	52,5282	74,3573	52,3474	51,6286	38,2001	32,8676	35,1219	47,0727	40,7037	36,0707	45,3508	57,4931	32,1851	36,358	34,4876
-13		72,2492	92,0385		83,4384	92,6642	82,395	112,9644	90,4167	74,5284	103,2766	97,9131	60,9645	65,7502	52,1408	68,3724	57,809	62,3845	65,3766	71,2801	82,011	86,591	80,9653	87,9656	55,1495	52,9702	58,0449	48,7906	49,2889	46,2938	54,8355	57,2426	37,8761	64,0016	51,5974
-14		74,723	94,62		82,6567	93,5089	93,542	107,9202	94,0977	70,5732	100,0449	102,9607	83,937	79,8603	69,9503	77,2999	72,1023	66,9102	70,0469	81,0887	99,3165	88,0266	92,9419	94,6554	76,3483	70,3777	64,6509	88,9206	77,3699	76,9536	100,583	91,1386	54,8475	64,5036	74,1215
-15		91,3883	90,1856		86,4624	99,29	97,4656	102,7388	94,7592	69,4956	107,8296	113,985	82,796	87,4209	71,2974	77,7135	84,8672	80,7289	78,1997	97,1818	97,1268	97,825	100,3494	98,7068	91,1221	86,6775	76,7968	107,1399	99,3704	87,3614	109,0728	96,3556	57,8983	72,0007	85,1793
-16		75,921	89,1042		81,5883	90,8906	100,5704	113,156	86,7709	99,5475	108,9332	101,5808	93,301	89,9784	75,8743	84,6028	76,5844	75,2652	82,9656	84,4988	92,5455	99,4553	93,0092	96,1543	99,4749	95,8448	93,0064	92,5406	91,8886	92,2971	114,3113	120,1655	62,5862	72,679	90,5266
-17		82,7904	89,7769		85,4453	96,6555	121,994	117,7993	95,4406	78,446	113,8519	103,0375	95,3358	95,4688	79,2437	84,7295	87,6491	91,0271	87,9409	102,9537	102,5084	101,1061	98,6734	93,7156	105,9886	104,2448	93,1969	97,5265	103,0712	92,4414	113,4981	127,7108	68,6026	77,7987	94,3928
-18
-21		108,9177	91,0823		97,7424	102,2576	124,9973	119,6252	103,4395	76,9353	112,5734	99,2641	103,0683	108,623	88,3088	105,8965		94,1035	85,4152	104,7724	109,8125	106,579	95,5774	97,8435	107,3735	104,1967	88,4298	102,5753	101,1945	96,2302	113,7416	117,5493	68,7091	89,8245	110,1755
Supplementary Data 7 = Data FIGURE 3C
rBoNT/A	rBoNT/E
12,77	13,37
12,47	13,47
12,62	13,51
12,28	13,55
Supplementary Data 8 = Data FIGURE 4A					Supplementary Data 9 = Data FIGURE 4B
Basal	Tox only	ToxGT1b	GT1B only		Basal	BasalwConcA	wTox only	wToxwConcA
1,6733	27,842	51,8314	1,9205		-1,9583	-13,5227	18,244	-7,7461
2,6658	42,6551	54,0123	5,6005		3,935	13,9131	39,3453	4,7686
-4,3391	35,163	46,7597	-8,3111		-1,9767	16,8985	30,7216	8,6879
3,3464	43,1122	44,0964	12,3347		-13,779	-10,3708	18,8084	-9,8442
4,5449	41,8175	50,2641	-18,6645		14,765	-4,1567	42,9917	2,6654
-7,8913	48,5314	53,2305	1,8962		-0,9861	8,9124	35,1469	2,4059
4,484	41,8242	43,2694	-7,9601		-3,9984	-4,5341	30,6651	-4,669
-15,4967	29,8168	50,4633	3,2905		-1,6194	-5,8312	28,9878	6,5654
11,0127	37,8326	44,6126	4,4013		5,6179	6,9727	30,2659	2,7438
-0,9958	41,3079	60,0077	-0,5611		-2,4104	-22,5325	18,7774	-5,3608
-14,4927	26,5908	31,646	-3,63		-4,0471	-6,6026	22,2434	-17,8771
15,4885	43,1976	49,6175	6,4472		6,4575	1,6538	27,1372	-2,4911

## Sheet: Supplementary Figures - Tableau
Supplementary Data 10 = Data SUPPLEMENTARY FIGURE 1			Supplementary Data 11 = Data SUPPLEMENTARY FIGURE 2D			Supplementary Data 12 = Data SUPPLEMENTARY FIGURE 2F
BoNT/B [1nM]	BoNT/A [1nM]		-LV	+LV		Firefly +
99	98		156,5556	87,66667		68,00092
96	101		157,4444	121,5556		90,79896
97	98		147,6667	109,6667		66,57041
101	95		151,1111	129,3333		70,90757
			193,5556	109,5556		70,57713
			197,6667	97,77778		77,39169
			199,7778	71,11111		69,72581
			171	79,55556		58,70355
				113		65,59963
Supplementary Data 13 = Data SUPPLEMENTARY FIGURE 4B
Toxin Concentration	BoNT/E Firefly Signal	BoNT/E Firefly Signal	BoNT/E Firefly Signal	BoNT/E Firefly Signal	BoNT/E Firefly Signal	BoNT/E Firefly Signal	BoNT/E Firefly Signal	BoNT/E Firefly Signal	BoNT/E Firefly Signal	BoNT/E Firefly Signal	BoNT/E Firefly Signal	BoNT/E Firefly Signal	BoNT/E Nanoluc Signal	BoNT/E Nanoluc Signal	BoNT/E Nanoluc Signal	BoNT/E Nanoluc Signal	BoNT/E Nanoluc Signal	BoNT/E Nanoluc Signal	BoNT/E Nanoluc Signal	BoNT/E Nanoluc Signal	BoNT/E Nanoluc Signal	BoNT/E Nanoluc Signal	BoNT/E Nanoluc Signal
-9	44035	33201	24822	10892	11822	11854	8896	6530	6122	9252	9886		5002	2593	2531	2271	2334	1806	1396	1150	1069	1460	1596
-10	53835	49065	46916	11719	13938	14244	3015	11690	6933	14344	12872		5061	5033	5144	2704	2519	1706	664	1537	955	2287	1646
-11	57598	54336	51428	11892	13021	10953	10661	10897	8986	12860	12848		6878	6293	6056	2954	2196	1457	2038	1728	1820	2292	1800
-12	58272	54289	55963	9184	11763	10141	13068	9545	8583	14453	13351		10640	8529	9395	2567	2843	2172	3188	2952	1486	2642	2315
-13	60294	53497	52554	10766	10500	9153	10011	10941	10410	13537	12740		15894	13545	14581	3119	3073	2516	2953	3369	2121	4356	3305
-14	55659	52872	53313	9360	10137	8487	10313	9497	10968	12152	11670		20312	17786	16475	4942	4657	3878	5580	4656	3236	3941	4349
-15	59747	52444	49447	8133	8474	8274	7598	9332	7449	11627	10120		26023	21728	18151	5174	5000	4292	4458	4837	2320	4209	4334
-16	56564	51191	52895	7689	11926	8472	7497	10331	7595	12386	11504		26895	23452	23515	4225	6507	4643	4610	6678	2557	4526	5236
-17
-18	52543	49089	48616	6954	11003	9612	8825	5543	8086	12931	12394		26619	24460	21657	4027	6734	5276	5388	3808	2984	5058	5882
-21	48514	44582	39701	7894	8952	8313	5351	6019	5909	10830	9057		24899	22204	16781	4808	5379	4750	3274	3806	2184	4891	5017
Supplementary Data 14 = Data SUPPLEMENTARY FIGURE 4C
rBoNT/A	rBoNT/E
19,4019	20,4787
19,1704	31,3407
33,0092	31,4572
35,8855	31,7481
Supplementary Data 15 = Data SUPPLEMENTARY FIGURE 4D
no tox	-9	-10	-11	-12	-13	-14	-15	-16	-17
103,0683	22,0775	20,7822	26,7155	37,9061	60,9645	83,937	82,796	93,301	95,3358
108,623	20,078	21,8225	25,4132	43,4609	65,7502	79,8603	87,4209	89,9784	95,4688
88,3088	16,0501	19,4688	27,2456	41,5348	52,1408	69,9503	71,2974	75,8743	79,2437
105,8965	18,0377	20,6371	27,718	42,4411	68,3724	77,2999	77,7135	84,6028	84,7295
94,1035	19,3364	19,1105	25,6558	47,0027	57,809	72,1023	84,8672	76,5844	87,6491
85,4152	20,137	20,168	25,6616	44,0239	62,3845	66,9102	80,7289	75,2652	91,0271
104,7724	27,8334	29,9764	25,4872	42,5364	65,3766	70,0469	78,1997	82,9656	87,9409
109,8125	37,6248	31,0014	34,5732	52,0399	71,2801	81,0887	97,1818	84,4988	102,9537
106,579	33,5693	29,0678	35,6757	52,5282	82,011	99,3165	97,1268	92,5455	102,5084
95,5774	42,4426	38,1097	42,8589	74,3573	86,591	88,0266	97,825	99,4553	101,1061
97,8435	30,4506	39,4412	46,7403	52,3474	80,9653	92,9419	100,3494	93,0092	98,6734
	34,7633	38,5864	37,245	51,6286	87,9656	94,6554	98,7068	96,1543	93,7156
Supplementary Data 16 = Data SUPPLEMENTARY FIGURE 6B
NT	+30µM
10527,29	12815,61
10151,15	12154,44
10626,49	11711,6
